# Supplementary material for: In vivo metabolic tagging and targeting of circulating red blood cells
Source: Nat Commun. 2026 Mar 21;17:4298. doi: 10.1038/s41467-026-71013-x (PMC13172334; doi:10.1038/s41467-026-71013-x)
Supplement: Supplementary file 4 — Source Data [file 41467_2026_71013_MOESM4_ESM.xlsx]

## Sheet: Fig 2
	Fig 2e	% Cy5+ RBCs									Fig 2h
																						Fig 2o
	Time	PBS			AAM							PBS				AAM
	day1	0.303	0.846	0.62	2.345	5.366	4.267	4.157			day1	1.584	2.586	1.942	1.852	13.62	17.958	16.359	15.484
	day5	0.884	0.388	0.227	12.22	12.029	10.371	6.88			day3	1.402	4.082	1.132	1.37	1.036	5.44	1.747	1.878
	day7	0.584	0.784	0.346	11.34	17.262	9.259	10.631			day5	2.93	2.63	0.78	0.71	1.062	2.86	1.086	0.8
	day14	0.668	0.222	0.355	6.793	12.106	4.676	8.429
	day21	0.431	0.795	0.78	5.466	7.507	11.012	4.405
	day28	0.866	0.532	0.278	4.567	2.629	3.791	7			Fig 2i
	day35	0.342	0.498	0.446	4.336	1.378	2.24
	day42	0.384	0.24	0.144	2.356	2.438	4.758	2.822				PBS				AAM
											day1	375	433	434	351	1286	1191	1182	1142
											day3	496	647	503	514	603	760	578	870
	Fig 2f	Mena Cy5 FI									day5	343	327	265	299	261	354	260	297
	Time	PBS			AAM
	day1	60	55	58	95	80	81	85			Fig 2j
	day5	172	200	162	397	430	400	315
	day7	75	83	58	195	254	216	216				WBC				RBC
	day14	62	55	74	173	144	202	269			0.5 days	1641.96	1933.99	2274.26	1562.36	57238.3	34657.7	47042.2	69150.3
	day21	72	60	65	145	123	186	111			2.5 days	1148.96	1605.7	1232.96	1179.03	161047	102718	96471.1	121161
	day28	132	121	105	133	91	120	157			4.5 days	296.002	164.855	343.262	254.106	137268	170178	207024	102282
	day35	211	215	223	304	235	261				7.5 days	53.7633	70.941	48.2229	60.3788	199753	322211	189980	185056
	day42	211	199	189	227	261	332	248
	Fig 2g										Fig 2k
	Time	Cy5 MFI Ratio										RBCs				WBCs
	day1	1.6473	1.3872	1.40454	1.4739						0.5 days	15.2349	24.3895	22.9492	13.6422	84.7651	75.6105	77.0508	86.3578
	day5	2.23034	2.41573	2.24719	1.76966						2.5 days	87.3311	85.4607	87.1539	89.0127	12.669	14.5393	12.8461	10.9873
	day7	2.70833	3.52778	3	3						4.5 days	92.6234	94.825	97.2203	91.849	7.37656	5.17503	2.77966	8.15099
	day14	2.71	2.31	3.17	1.6303						7.5 days	98.4234	96.7989	98.1424	96.7271	1.57659	3.20115	1.85764	3.27293
	day21	2.23077	1.89231	2.86154	1.70769
	day28	1.11765	0.764706	1.0084	1.31933
	day35	1.40741	1.08796	1.20833
	day42	1.135	1.305	1.66	1.24

## Sheet: Fig 3
		Fig 3e											Fig 3g
			PBS				AAM							AAM			AAGal				AAGlu				PBS
		Pro	5335	5078	5069	5765	5951	6049	5153	5454			day 1	6.01	4.22	4.92	2.23	2.31	3.82	4.18	1.14	0.68	0.63	1.19	0.96	0.55	0.87	0.77
		Baso	3611	3465	3889	3725	4767	4936	4300	4176			day 2	5.32	5.98	5.37	5.37	5.4	4.23	3.81	2.27	1.35	1.59	1.65	1.55	0.85	0.69	0.89
		Poly	3526	3117	3562	3142	3825	4432	4116	3656			day 5	6.4	5.4	6.5	4.71	5.61	5.2	4.8	1.01	1.12	1.38	1.46	1.32	0.48	1.57	0.83
		Ortho	2635	2453	2072	2041	2764	3162	2416	2711			day 7	5.5	4.7	4.6	3.8	4.5	4.4	3.6	2.8	2.1	2.1	1.3	1.45	1.07	1.16	1.9
		Retic	1376	1484	1131	1233	1668	1839	1964	1627			day 14	5.6	4.9	4.46	3.1	2.1	2.4	3.2	2.1	1.5	1.8	1.1	1.18	0.87	1.28	1.23
		RBC	216	234	240	215	456	539	497	488
													Fig 3h
		Fig 3f
																	AAGal				AAGlu				PBS
		Pro	Baso	Poly	Ortho	Retic	RBC						day 1	202	172	171	213	194	166	211	153	155	165	164	164	161	162	150
		1.11546	1.32013	1.0848	1.04896	1.21221	2.11111						day 2	228	204	215	212	222	196	195	160	172	186	173	167	149	147	157
		1.19122	1.42453	1.42188	1.28903	1.23922	2.30342						day 5	216	225	207	180	191	192	205	144	143	148	158	155	144	146	134
		1.01657	1.10568	1.15553	1.16602	1.73652	2.07083						day 7	181	211	189	163	154	177	173	155	162	171	157	157	160	145	144
		0.946054	1.12107	1.16359	1.32827	1.31955	2.26977						day 14	192	197	212	165	156	164	166	170	164	143	149	143	152	150	160
		Fig 3b & 3c

## Sheet: Fig 4
	Fig 4b
		PBS					AAM
	Day 1	98.564	98.463	98.514	98.019	98.31	98.519	98.782	98.165	98.469	98.194
	Day 3	98.556	98.481	98.777	98.856	98.563	98.891	98.602	98.984	98.89	98.647
	Fig 4c
		PBS					AAM
	Day 1	1042074	790851	818546	814287	902205	958370	1000325	847835	740900	933483
	Day 3	917473	771231	736992	655653	752457	715619	903118	714859	734384	787186
	Fig 4d
	AAM	PBS	Dye Only	H2O2 treated RBC+Dye
	473823	438082	12330	53584
	501078	472380	12396	54926
	550045	483210	12367	51983
	470531	519689
	447635	548674
	Fig 4e
		PBS				AAM
	0.5 days	983085	1940922	1982196	1307524	1244312	1121973	1105575	1556389
	2.5 days	1596647	2180568	1454540	928970	1344296	1213300	993932	1354362
	4.5 days	1862979	3123396	2303248	1263920	1885542	2797135	2477850	1097211
	7.5 days	3418224	2282666	1523226	2652755	2508512	3309136	2411217	2410844
	Fig 4f
		PBS				AAM
	0.5 days	3325.9	2585.9	2183.8	2897.8	2057.6	2531.4	2561.1	2042.3
	2.5 days	2255.4	2577.4	2201	3170.8	3507.2	3445.7	2612.2	2932.9
	4.5 days	3136.8	3630.8	2907.5	3322.7	3175.3	3250.3	3129.1	2885.6
	7.5 days	2944	2011.2	2932.6	2683.2	2537.2	3016.2	2922.6	2971.4
	Fig 4g
		Days	Other WBCs				T cells				B cells				Granulocytes
	PBS	0.5	13.8	16.1	16.3	13.4	30.4	27.6	29.8	32.7	41.7	40.2	38.6	37.2	14.1	16.1	15.3	16.7
	AAM	0.5	13.5	11.7	12.5	13.8	30	29.5	26.3	27.6	40.2	44.4	47.5	41.5	16.3	14.4	13.7	17.1
	PBS	2.5	11.5	13	10.4	16.6	31.5	29.4	33.2	30.8	40.1	42.5	43.3	40.4	16.9	15.1	13.1	12.2
	AAM	2.5	16.9	10.3	17.2	9.4	27.9	30.4	29.4	35.1	41.7	43.2	38.7	42.1	13.5	16.1	14.7	13.4
	PBS	2.5	0	0	0	0	0	0	0	0	0	0	0	0	0	0	0	0
	AAM	4.5	12.4	10	11.4	10.8	29.6	31.3	29.8	34.1	45.2	42.2	44.1	37.6	12.8	16.5	15.7	17.5
	PBS	4.5	10.2	9.9	10.3	10.9	26.3	30.9	32.5	31.7	46.6	42.1	41.2	42.7	16.9	17.1	16	14.7
	AAM	4.5	0	0	0	0	0	0	0	0	0	0	0	0	0	0	0	0
	PBS	7.5	10.2	13.2	11.7	12.4	31.7	31.1	25.5	31.1	44.2	41.3	48.3	41.1	13.9	14.4	14.5	15.4
	AAM	7.5	9.5	12.5	11.7	13.3	30.4	33.4	31.2	27.4	45.7	38.6	40.5	46.9	14.4	15.5	16.6	12.4
	Fig 4k
		PBS			AAM
	Brain	1795	1220	1860	1570	2085	1160
	Heart	1710	1335	2060	1715	2120	2100
	Lung	540	660	840	650	625	525
	Liver	1175	1125	1035	1050	965	1210
	Spleen	430	390	670	610	510	440
	Kidney	1720	918	1860	1435	2105	1605
	Fig 4i

## Sheet: Fig 5
	Fig 5c									Fig 5d
		Solvent			AAM(100mg/kg, 2 X 3 days)						Solvent			AAM(100mg/kg, 2 X 3 days)
	3 hours	0.783	0.872	0.901	4.056	2.645	4.273			3 hours	274	280	270	434	382	443
	9 hours	0.956	0.742	0.932	3.759	2.681	4.143			9 hours	278	264	273	439	446	370
	1 day	0.704	0.753	0.747	3.265	1.943	3.535			1 day	243	257	247	368	322	399
	5 days	0.78	0.593	0.745	1.724	3.337	2.978			5 days	272	245	262	367	399	433
	7 days	0.497	0.862	0.652	1.698	3.537	3.611			7 days	277	259	264	366	466	483
	14 days	0.443	0.55	0.57	1.804	4.963	3.82			14 days	255	292	287	323	406	382
	21 days	0.552	0.514	0.748	1.681	4.164	2.87			21 days	235	231	240	278	319	281
	28 days	0.527	0.52	0.527	4.902	4.005	1.47			28 days	215	211	224	309	300	237
	35 days	0.629	0.627	0.57	2.828	2.399	1.297			35 days	221	228	218	268	263	249
	49 days	0.4	0.577	0.63	0.898	0.561	1.08			49 days	219	236	231	228	231	239
	Fig 5e						Fig 5g
								PBS			AAM
	3 hours	1.58008	1.39076	1.61284			Day 1	140	122	133	198	152	171
	9 hours	1.61993	1.64576	1.36531			Day 4	130	122	118	142	131	141
	1 day	1.47791	1.29317	1.60241			Day 7	112	119	112	140	148	143
	5 days	1.41333	1.53657	1.6675			Day 14	120	113	117	127	132	124
	7 days	1.37248	1.74748	1.81123
	14 days	1.16187	1.46043	1.3741
	21 days	1.18132	1.35554	1.19407
	28 days	1.426	1.385	1.094
	35 days	1.2054	1.183	1.12
	49 days	0.997	1.0102	1.045
	Fig 5h								Fig 5i
		PBS			AAM				3 hours	9 hours	1 day	5 days	7 days	14 days	21 days	28 days	35 days	49 days
	3 hours	467	469	447	474	498	486		1.0282	1.07437	1.03105	0.983394	1.01155	0.998556	1.04404	1.03971	0.903249	0.948736
	9 hours	478	432	475	496	477	487		1.08026	1.03321	1.05704	0.989892	0.979061	1.01155	1.01155	0.909747	0.929242	1.00722
	1 day	462	423	446	476	488	452		1.05423	1.05487	0.979061	0.922744	0.944404	0.963899	1.04188	0.966065	0.885921	0.929242
	5 days	456	448	438	454	457	426
	7 days	449	468	449	467	452	436
	14 days	445	458	436	461	467	445
	21 days	475	473	484	482	467	481		Fig 5k
	28 days	460	429	467	480	420	446
	35 days	430	442	402	417	429	409			AAM			PBS
	49 days	455	478	423	438	465	429		Brain	57	45	73	67	79	43
									Heart	146	157	155	145	177	136
									Lung	121	143	136	117	134	164
									Liver	2806	3111	2917	3109	2626	2878
									Spleen	156	167	187	177	148	160
									Kidney	1636	1798	1832	1958	1673	1853

## Sheet: Fig 6
	Fig 6b
		AAM				PBS
	10min	206	217	199	208	213	189	200	205
	1 hour	227	235	233	207	201	195	173	185
	10 hours	186	191	202	204	174	169	175	159
	24 hours	190	188	187	180	156	164	172	157
	48 hours	187	182	182	183	155	160	171	153
	7 days	185	185	174	167	151	155	154	161
	Fig 6d			Fig 6f
	PBS	AAM		PBS	AAM
	8891	9249		12112	15544
	7807	12255		13458	18684
	6211	12549		13691	15894
	Fig 6j
		PBS			AAM
	Day 4	1.181	1.13	1.148	1.49	1.39	1.38
	Day 12	1.19	1.12	1.26	1.35	1.38	1.31
	Fig 6l
		PBS		AAM
	Day 4	1.19	1.15	1.59	1.48
	Day 11	1.16	1.18	1.31	1.46

## Sheet: Fig 7
	Fig 7b			Fig 7d					Fig 7e
	PBS	AAM		PBS + Insulin	AAM + Insulin	PBS + DBCO-Insulin	AAM + DBCO-Insulin			AAM+Inuslin				PBS+Insulin				AAM+DBCO-insulin					PBS+DBCO-insulin
	1.363	2.174		0	0	0	2.5		0	321	452	531	582	606	610	666	678	424	520	540	618	880	420	530	592	794
	0.844	8.569		0	0	1.44737	1.44737		0.5	219	226	298	427	200	257	316	393	164	322	360	527	592	200	207	259	373
	0.705	1.598		0.394737	0	3.02631	8.81579		1	143	152	187	238	145	163	242	342	115	132	187	311	487	134	139	166	184
	1.351	2.64		0	0	1.97368	11.9737		1.5	87	127	135	152	103	116	123	127	80	96	142	226	367	99	103	113	130
						0	4.07894		2	93	114	119	141	97	110	112	134	76	86	124	196	242	73	83	86	96
									2.5	99	103	109	134	76	92	108	117	66	60	92	118	183	77	86	87	88
									3	105	121	122	142	76	84	106	113	69	66	90	107	136	54	86	88	107
									3.5	139	189	261	400	184	208	220	320	135	139	210	221	267	180	242	261	263
									4	207	232	305	453	198	155	237	433	98	102	123	181	301	116	160	166	230
									4.5	231	306	395	457	188	145	287	389	100	125	144	151	282	100	118	148	200
									5	212	218	251	444	192	117	283	364	112	116	123	133	260	96	125	154	206
									5.5	212	246	299	489	195	102	238	317	109	110	130	200	245	130	155	185	277
									6	229	276	272	362	190	90	246	344	120	144	145	210	240	144	165	245	386
									6.5	387	612	700	1084	494	484	712	844	360	258	324	458	574	433	602	944	994
									7	344	624	704	1114	408	444	680	760	323	240	358	442	523	388	498	978	1134
									7.5	430	566	618	1070	467	476	509	572	315	278	301	517	520	404	479	932	1200
									8	403	533	580	1006	440	459	568	597	264	267	370	500	487	396	409	860	1200
									8.5	418	461	538	980	448	499	508	554	219	247	358	476	457	332	362	594	898
									9	257	343	455	866	458	425	435	439	231	230	369	443	442	345	365	535	638
	Fig 7f
		PBS + Insulin				AAM + Insulin				PBS + DBCO-Insulin				AAM + DBCO-Insulin
	0-3h	481	542.5	643.5	754.25	427	504.25	587.25	727	410	463	525.5	660.75	373.75	494.5	610	870.25	1189.5
	3-6h	545	407	720.5	1025.75	584	694.75	854	1247.5	360.5	462.75	540.25	711.25	324.25	348.5	423.75	522.25	771.5
	6-9h	1290.5	1309.75	1658.75	1859.25	1112.5	1552.75	1751.75	2934	1098.75	1307.5	2349	2969	828.25	738.5	984	1359.75	1451
	Fig 7g
		PBS + Insulin				AAM + Insulin				PBS + DBCO-Insulin				AAM + DBCO-Insulin
	week 0	17.5	18.3	18.3	18.5	17.4	17.6	17.1	17.1	17.7	17.2	18.5	18.1	19.1	16.8	18.1	16.6
	week 2	14.1	15.3	17.2	13.7	12.6	15.4	15.5	14.8	15.2	15.1	13.6	14.6	15.8	17.7	18.3	15.2
	week 4	15.1	16.1	17.2	17.5	15.9	17.7	15.6	12.7	17.2	15.3	17.1	14.2	17.4	17.4	18.2	17.4
	Fig 7h
		PBS + Insulin				AAM + Insulin				PBS + DBCO-Insulin				AAM + DBCO-Insulin
	week 2	-19.4286	-16.3934	-6.01093	-25.9459	-27.5862	-12.5	-9.35673	-13.4503	-14.1243	-12.2093	-26.4865	-19.337	-17.2775	5.35714	1.10497	-8.43373
	week 4	-13.7143	-12.0219	-6.01093	-5.40541	-8.62069	0.568182	-8.77193	-25.731	-2.82486	-11.0465	-7.56757	-21.547	-8.90052	3.57143	0.552486	4.81928

## Sheet: Fig S1
	Fig S1a														Fig S1b
		PBS			50μM AAM			50μM AAGal			50μM AAGlu					50μM AAM			50μM AAGal			50μM AAGlu
	1 h	8332	9568	7444	10505	11091	12265	9458	11353	10271	9779	9727	10484		1	1.24555	1.31503	1.45423	1.12141	1.3461	1.21781	1.15947	1.15094	1.24306
	3 h	10252	9940	9753	28598	27721	28523	11193	11697	9959	12474	11488	9013		3	2.86524	2.77738	2.85773	1.12143	1.17193	0.997796	1.24977	1.15099	0.903016
	6 h	13921	14079	16558	58111	52983	53192	17778	19257	16982	23552	28725	21896		6	3.91267	3.5674	3.58147	1.19701	1.29659	1.14342	1.58578	1.93408	1.47428
	12 h	7832	8362	8093	58528	56148	60729	12156	12899	10889	15670	16833	15642		12	7.23014	6.93613	7.50204	1.50167	1.59345	1.34515	1.93576	2.07943	1.9323
	24 h	4398	4500	4896	23410	23816	25872	8458	8424	8181	10862	9381	9684		24	5.09134	5.17964	5.62679	1.8395	1.8321	1.77925	2.36233	2.04023	2.10613
	48 h	2904	3181	3012	7389	8326	8149	4178	4120	3894	6099	5855	5525		48	2.43701	2.74604	2.68766	1.37797	1.35884	1.2843	2.01154	1.93107	1.82223
	Fig S1d														Fig S1e
		0μM				50μM				100μM						PBS				50μM				100μM
	24 h	1.388	0.901	0.884	1.482	12.649	9.024	7.152	7.599	31.09	33.635	35.6	47.439		24 h	85	123	98	113	356	309	280	281	454	497	506	610
	48 h	1.441	1.658	1.032	0.539	4.845	2.807	3.368	3.158	12.201	13.471	9.398	11.391		48 h	145	142	90	68	214	173	201	194	352	439	309	329
	72 h	1.301	1.04	0.93	1.024	36.254	22.563	14.266	12.091	66.452	68.333	50.85	66.403		72 h	80	67	62	61	283	222	192	185	434	515	333	439
	Fig S1f														Fig S1g
		24 hours				48 hours				72 hours						0 μM				50 μM
	50 μM AAM	3.39857	2.94988	2.67303	2.68258	1.92793	1.55856	1.81081	1.74775	4.19259	3.28889	2.84444	2.74074		24 h	1041	1699	4366	1672	1086	835	1631	1497
	100 μM AAM	4.33413	4.74463	4.83055	5.82339	3.17117	3.95495	2.78378	2.96396	6.42963	7.62963	4.93333	6.5037		48 h	3026	4925	8188	3639	5205	3992	4109	4822
															72 h	5661	9782	9891	8631	4884	4949	4917	9085
	Fig S1h
		0 μM			50 μM
	day0	11.39	12.56	12.09	11.83	12.79	11.87
	day3	9.51	9.23	8.58	8.56	9.91	10.38
	day6	8.45	7.58	9.32	7.31	9.04	8.38
	day9	7.82	8.44	9.2	8.32	7.56	7.42

## Sheet: Fig S2
	Fig. S2b					Fig. S2c					Fig. S2e
	PBS	50 μM AAM	100 μM AAM			PBS	50 μM AAM	100 μM AAM			PBS	100 µM AAM	100 µM AAGal
	1.251	1.532	4.145			437	626	834			79.768	82.642	76.677
	0.651	3.429	6.308			385	755	891			84.694	82.503	79.354
	0.577	1.602	5.03			323	619	834			83.964	82.403	78.887
	0.6	2.305	6.1			306	709	851

## Sheet: Fig S3
	Fig. S3a											Fig. S3b
		RBCs				WBCs							RBC%-PBS				WBC%-PBS				RBC%-AAM				WBC%-AAM
	day 0.5	1535000000	1300000000	1260000000	1140000000	333680000	370000000	323000000	273000000			0.5 days	99.612	99.827	99.845	99.718	0.337	0.133	0.11	0.221	99.782	99.725	99.718	99.832	0.165	0.225	0.231	0.131
	day 2.5	2235000000	1910000000	2460000000	1930000000	248550000	229000000	276000000	219000000			2.5 days	99.817	99.832	99.789	99.612	0.141	0.118	0.151	0.34	99.657	99.65	99.69	99.745	0.26	0.283	0.262	0.216
	day 4.5	2040000000	1750000000	2310000000	2300000000	192950000	164000000	105000000	155000000			4.5 days	99.777	99.789	99.814	99.662	0.168	0.116	0.126	0.262	99.761	99.827	99.776	99.622	0.168	0.116	0.126	0.262
	day 7.5	1260000000	1490000000	1060000000	1240000000	39910000	108000000	32950000	67810000			7.5 days	99.853	99.878	99.727	99.854	0.086	0.088	0.192	0.101	99.858	99.838	99.828	99.796	0.101	0.091	0.121	0.123
	Fig. S3e										Fig. S3f
	PBS	AAM		AAM IntDen/PBS IntDen							PBS	AAM
	245241	456946		1.86325							1315	6860
	377963	1101069		2.91317							2700	6960
	447029	1088242		2.43439							2559	7517
	229130	961527		4.19643
	256114	541262		2.11336
	Fig. S3d

## Sheet: Fig S4
	Fig. S4b
		AAM				PBS
	Pro	0.924844	0.600311	1.10255	0.557103	0.732572	0.898508	0.833457	0.890942
	Baso	1.6881	1.47814	2.30417	1.50256	1.54077	1.68287	1.6806	1.84431
	Poly	3.81512	3.12464	4.84337	3.13688	4.05567	4.25068	3.89593	4.2175
	Orthro	9.91198	9.26709	12.6591	9.31934	10.3677	11.5337	9.52604	11.6708
	Retic	29.7967	26.4741	22.6385	27.6933	29.1674	33.1035	28.2304	30.1785
	RBC	53.8633	59.0558	56.4523	57.7908	54.1358	48.5307	55.8336	51.1979
	Fig. S4c
		AAM				PBS
	Pro	5.65998	4.14861	5.27302	3.83788	4.38751	4.89231	5.23002	4.78396
	Baso	10.331	10.215	11.0199	10.3511	9.22796	9.16308	10.5459	9.9031
	Poly	23.3483	21.5936	23.1638	21.61	24.2902	23.1446	24.4473	22.6461
	Orthro	60.6607	64.0427	60.5433	64.201	62.0944	62.8	59.7768	62.6668

[truncated: 9 more sheets: Fig S5, Fig S6, Fig S7, Fig S8, Fig S9, Fig S10, Fig S11, Fig S12, Fig S13]
